# Supplementary material for: Synthesis of Multifunctional Hyperbranched Polymers via Atom Transfer Radical Self-Condensing Vinyl Polymerization for Applications in Polyurethane-Based Anion Exchange Membranes
Source: Polymers (Basel). 2025 Jul 13;17(14):1930. doi: 10.3390/polym17141930 (PMC12298691; doi:10.3390/polym17141930)
Supplement: Supplementary file 1 [file polymers-17-01930-s001.zip]

Archive with 1 entries (1 files):
- polymers-3741612-supplementary.pdf
